# Supplementary material for: Workplace Lactation Support: A Cross-Sectional Study in a University Hospital and a Perinatal Network
Source: Nutrients. 2022 Aug 24;14(17):3463. doi: 10.3390/nu14173463 (PMC9460242; doi:10.3390/nu14173463)
Supplement: Supplementary file 1 [file nutrients-14-03463-s001.zip]

Archive with 1 entries (1 files):
- nutrients-1839680-supplementary.pdf
